# Supplementary material for: Kaempferol as an Alternative Cryosupplement for Bovine Spermatozoa: Cytoprotective and Membrane-Stabilizing Effects
Source: Int J Mol Sci. 2024 Apr 8;25(7):4129. doi: 10.3390/ijms25074129 (PMC11012659; doi:10.3390/ijms25074129)
Supplement: Supplementary file 1 [file ijms-25-04129-s001.zip]

Archive with 11 entries (10 files):
- IJMS WB/
- IJMS WB/PKA.jpg
- __MACOSX/IJMS WB/._PKA.jpg
- IJMS WB/PKC.jpg
- __MACOSX/IJMS WB/._PKC.jpg
- IJMS WB/NBC.jpg
- __MACOSX/IJMS WB/._NBC.jpg
- IJMS WB/CS1.jpg
- __MACOSX/IJMS WB/._CS1.jpg
- IJMS WB/CS2.jpg
- __MACOSX/IJMS WB/._CS2.jpg
